# Supplementary material for: Levetiracetam Therapeutic Drug Monitoring in a Large Cohort of Korean Epileptic Patients
Source: Pharmaceuticals (Basel). 2021 Aug 23;14(8):826. doi: 10.3390/ph14080826 (PMC8401685; doi:10.3390/ph14080826)
Supplement: Supplementary file 1 [file pharmaceuticals-14-00826-s001.zip]

Archive with 1 entries (1 files):
- pharmaceuticals-1316025-supplementary.pdf
